# Supplementary material for: The Development of Human Ex Vivo Models of Inflammatory Skin Conditions
Source: Int J Mol Sci. 2023 Dec 8;24(24):17255. doi: 10.3390/ijms242417255 (PMC10743306; doi:10.3390/ijms242417255)
Supplement: Supplementary file 1 [file ijms-24-17255-s001.zip]

Archive with 1 entries (1 files):
- ijms-2750807-supplementary.pdf
